# Supplementary material for: Effect of Annealing on Vacancy-Type Defects and Heterogeneous Cu Precipitation Behavior in Fe60Cr12Mn8Cu15Mo3V2 Alloy
Source: Materials (Basel). 2025 Jun 3;18(11):2613. doi: 10.3390/ma18112613 (PMC12155920; doi:10.3390/ma18112613)
Supplement: Supplementary file 1 [file materials-18-02613-s001.zip]

Archive with 1 entries (1 files):
- materials-3488020-supplementary.pdf
